# Supplementary material for: A Rapid Review of Interventions to Improve Care for People Who Are Medically Underserved with Multiple Sclerosis, Diabetic Retinopathy, and Lung Cancer
Source: Int J Environ Res Public Health. 2024 Apr 24;21(5):529. doi: 10.3390/ijerph21050529 (PMC11121396; doi:10.3390/ijerph21050529)
Supplement: Supplementary file 1 [file ijerph-21-00529-s001.zip]

Archive with 1 entries (1 files):
- ijerph-2914905-supplementary.pdf
